# Supplementary material for: Direct contact between iPSC-derived macrophages and hepatocytes drives reciprocal acquisition of Kupffer cell identity and hepatocyte maturation
Source: eLife. 2026 Jun 29;14:RP108938. doi: 10.7554/eLife.108938 (PMC13313687; doi:10.7554/eLife.108938)
Supplement: Figure 1—source data 1. [file elife-108938-fig1-data1.xlsx]

## Sheet: Summary
Comparison

## Sheet: EdgeR | Group | D3 | D0
geneSymbol

## Sheet: DESeq2 | Group | D3 | D0
geneSymbol

## Sheet: EdgeR | Group | D7Alo | D0
geneSymbol

## Sheet: DESeq2 | Group | D7Alo | D0
geneSymbol

## Sheet: EdgeR | Group | D7Coc | D0
geneSymbol

## Sheet: DESeq2 | Group | D7Coc | D0
geneSymbol

## Sheet: EdgeR | Group | D7Alo | D3
geneSymbol

## Sheet: DESeq2 | Group | D7Alo | D3
geneSymbol

## Sheet: EdgeR | Group | D7Coc | D3
geneSymbol

[truncated: 3 more sheets: DESeq2 | Group | D7Coc | D3, EdgeR | Group | D7Coc | D7Alo, DESeq2 | Group | D7Coc | D7Alo]
